# Supplementary material for: Estimation of Genetic Correlations of Primal Cut Yields with Carcass Traits in Hanwoo Beef Cattle
Source: Animals (Basel). 2021 Oct 30;11(11):3102. doi: 10.3390/ani11113102 (PMC8614487; doi:10.3390/ani11113102)
Supplement: Supplementary file 1 [file animals-11-03102-s001.zip]

Archive with 4 entries (4 files):
- Supplementary Figure S1.pdf
- Supplementary Material S1(-2log-likelihood).xlsx
- Supplementary Material S2(BivariateVarianceComponents).xlsx
- Supplementary Table S1.pdf
