# Supplementary material for: Estimation of Genetic Correlations of Primal Cut Yields with Carcass Traits in Hanwoo Beef Cattle
Source: Animals (Basel). 2021 Oct 30;11(11):3102. doi: 10.3390/ani11113102 (PMC8614487; doi:10.3390/ani11113102)
Supplement: Supplementary file 1 [file animals-11-03102-s001.zip › Supplementary Material S1(-2log-likelihood).xlsx]

## Sheet: -2Loglikelihood
Birvariate model	Full model (with genetic and residual corr)	Reduced model 1 ("0" genetic corr)	Reduced model 2 ("0" genetic and residual corr)
BFT_Tenderloin	51767.7	51789.9	51790.1
BFT_Sirloin	62865.6	62880.3	62886.7
BFT_Striploin	53928.4	53938	53947.2
BFT_Chuck	61718.8	61727.7	61728.4
BFT_Brisket	60544.3	60561	60561.7
BFT_Top round	59289.4	59314.2	59320.9
BFT_Bottom round	62374.2	62387.9	62388.5
BFT_Shank	57131.8	57145.2	57147.2
BFT_Flank	63819.2	63825	63828.9
BFT_Rib	66227	66227.9	66566.9
BFT_HVC	67152.7	67169.4	67171.9
BFT_MVC	70907.2	70913.4	70983.2
BFT_LVC	65290.4	65299.3	65300.7
CW_Tenderloin	73849.5	73877.7	75903.4
CW_Sirloin	83019.4	83081.9	87000
CW_Striploin	75810.1	75854.1	78060.5
CW_Chuck	84808	84822.8	85841.7
CW_Brisket	81484.4	81556.8	84675
CW_Top round	80806.3	80850.1	83434.2
CW_Bottom round	83164.3	83237.9	86501.7
CW_Shank	78460.6	78525.7	81260.5
CW_Flank	86482.6	86515.2	87942.2
CW_Rib	86232	86302	90680.2
CW_HVC	87729.2	87787.1	91285.2
CW_MVC	88046.9	88170.8	95096.5
CW_LVC	87232.5	87282.3	89414
EMA_Tenderloin	59531.4	59551.7	60438.7
EMA_Sirloin	69897.3	69979	71535.3
EMA_Striploin	60777.4	60885.5	62595.8
EMA_Chuck	69854.2	69879.9	70377
EMA_Brisket	68226.6	68274.3	69210.3
EMA_Top round	66880.7	66921.2	67969.5
EMA_Bottom round	69889.2	69929.5	71037.1
EMA_Shank	64913.4	64948.5	65795.8
EMA_Flank	72023.6	72035.9	72477.5
EMA_Rib	74605	74614.2	75215.5
EMA_HVC	74235	74317.5	75820.5
EMA_MVC	78449.8	78488.8	79631.9
EMA_LVC	73288.9	73309.2	73949.3
MS_Tenderloin	42975.1	42975.2	42976.8
MS_Sirloin	53960.4	53984	54073.5
MS_Striploin	45058	45068	45134
MS_Chuck	52914.8	52915.1	52915.1
MS_Brisket	51743.9	51747	51748.4
MS_Top round	50477	50477.1	50507.6
MS_Bottom round	53570.7	53570.9	53575.2
MS_Shank	48309.1	48309.2	48333.9
MS_Flank	54943.1	54943.4	55015.6
MS_Rib	57621.6	57637.9	57753.6
MS_HVC	58308.6	58319.7	58358.6
MS_MVC	62150.3	62156.3	62170
MS_LVC	56419.1	56419.2	56487.4
Tenderloin_Sirloin	42388.1	42423.8	44481.5
Tenderloin_Striploin	33601.6	33628.8	35542
Tenderloin_Chuck	42413.6	42431.8	43323.2
Tenderloin_Brisket	39622.5	39710.9	42156.5
Tenderloin_Top round	38362.1	38438.3	40915.7
Tenderloin_Bottom round	41148.3	41240.2	43983.2
Tenderloin_Shank	36477.4	36556.2	38742
Tenderloin_Flank	44554	44577.1	45423.7
Tenderloin_Rib	47146.2	47148.2	48161.7
Sirloin_Striploin	44234.8	44316.5	46638.7
Sirloin_Chuck	53229.7	53255.7	54419.8
Sirloin_Brisket	50141	50216.4	53253.1
Sirloin_Top round	49525.8	49576.7	52012.3
Sirloin_Bottom round	52212.8	52278.5	55079.9
Sirloin_Shank	47522.8	47585.4	49838.6
Sirloin_Flank	55350.9	55389.7	56520.3
Sirloin_Rib	57149.1	57168.6	59258.3
Striploin_Chuck	44783.4	44800.8	45480.3
Striploin_Brisket	42496.8	42559.2	44313.6
Striploin_Top round	41164.5	41216.1	43072.8
Striploin_Bottom round	43940	44004.6	46140.4
Striploin_Shank	39135.2	39200.6	40899.1
Striploin_Flank	46620.4	46650.6	47580.8
Striploin_Rib	49125.1	49137.2	50318.8
Chuck_Brisket	50868.1	50909.2	52094.8
Chuck_Top round	49797.7	49831.4	50854
Chuck_Bottom round	52844.1	52876.1	53921.6
Chuck_Shank	47826.9	47852.7	48680.3
Chuck_Flank	55336.9	55344.6	55362
Chuck_Rib	57669.6	57670.9	58100
Brisket_Top round	46282.1	46420.3	49687.3
Brisket_Bottom round	48678.8	48834.5	52754.8
Brisket_Shank	44004.6	44127.6	47513.6
Brisket_Flank	52907.2	52950.7	54195.3
Brisket_Rib	55526.9	55538.6	56933.3
Top round_Bottom round	46118.3	46289	51514.1
Top round_Shank	42589.6	42699.9	46272.8
Top round_Flank	51483.3	51536.6	52954.5
Top round_Rib	54645.6	54649	55692.5
Bottom round_Shank	44940	45082.7	49340.4
Bottom round_Flank	54477.8	54532.6	56022
Bottom round_Rib	57418.8	57427.2	58760
Shank_Flank	49262.6	49318.1	50780.8
Shank_Rib	52345.3	52354.8	53518.8
Flank_Rib	59359.2	59370.6	60200.5
