# Supplementary material for: Estimation of Genetic Correlations of Primal Cut Yields with Carcass Traits in Hanwoo Beef Cattle
Source: Animals (Basel). 2021 Oct 30;11(11):3102. doi: 10.3390/ani11113102 (PMC8614487; doi:10.3390/ani11113102)
Supplement: Supplementary file 1 [file animals-11-03102-s001.zip › Supplementary Material S2(BivariateVarianceComponents).xlsx]

## Sheet: Sheet1
Analysis_number	BivariateModel	Trait	addGeneticVar	errorVar	pheVar	h2				Average variance components
1	BFT_CW	BFT	7.3733	5.3509	12.7242	0.579471			Trait	addGeneticVar	errorVar	pheVar	h2
1	BFT_CW	CW	311.13	776.94	1088.07	0.285947			CW	304.63	783.36	1087.99	0.28
2	BFT_EMA	BFT	7.2692	5.4305	12.6997	0.572391			EMA	29.23	33.48	62.7	0.47
2	BFT_EMA	EMA	29.384	33.325	62.709	0.468577			BFT	7.31	5.4	12.71	0.58
3	BFT_MS	BFT	7.1958	5.4866	12.6824	0.567385			MS	1.44	1.01	2.45	0.59
3	BFT_MS	MS	1.4377	1.0141	2.4518	0.586386			Tenderloin	0.14	0.27	0.42	0.35
4	BFT_Tenderloin	BFT	7.3136	5.3966	12.7102	0.575412			Sirloin	5.32	7.15	12.47	0.43
4	BFT_Tenderloin	Tenderloin	0.15043	0.26917	0.4196	0.358508			Striploin	0.31	0.5	0.81	0.39
5	BFT_Sirloin	BFT	7.3181	5.3933	12.7114	0.575712			Chuck	1.8	6.66	8.46	0.21
5	BFT_Sirloin	Sirloin	5.4089	7.084	12.4929	0.432958			Brisket	3.18	3.06	6.24	0.51
6	BFT_Striploin	BFT	7.3041	5.4041	12.7082	0.574755			Top round	2.23	2.05	4.28	0.52
6	BFT_Striploin	Striploin	0.32178	0.49314	0.81492	0.394861			Bottom round	5.48	5.38	10.86	0.5
7	BFT_Chuck	BFT	7.2453	5.4474	12.6927	0.570824			Shank	1.1	1.1	2.2	0.5
7	BFT_Chuck	Chuck	1.8789	6.5916	8.4705	0.221817			Flank	4.63	11.54	16.18	0.29
8	BFT_Brisket	BFT	7.3217	5.39	12.7117	0.575981			Rib	9.88	27.1	36.99	0.27
8	BFT_Brisket	Brisket	3.2384	3.0231	6.2615	0.517192			HVC	15.76	30.04	45.8	0.34
9	BFT_Top round	BFT	7.3485	5.3689	12.7174	0.57783			MVC	51.6	93.23	144.83	0.36
9	BFT_Top round	Top round	2.2795	2.0222	4.3017	0.529907			LVC	9.16	16.54	25.7	0.36
10	BFT_Bottom round	BFT	7.3148	5.3953	12.7101	0.575511
10	BFT_Bottom round	Bottom round	5.5854	5.3109	10.8963	0.512596
11	BFT_Shank	BFT	7.3448	5.3721	12.7169	0.577562
11	BFT_Shank	Shank	1.1282	1.0828	2.211	0.510267
12	BFT_Flank	BFT	7.227	5.463	12.69	0.569504
12	BFT_Flank	Flank	4.6731	11.524	16.1971	0.288515
13	BFT_Rib	BFT	7.3694	5.3537	12.7231	0.579214
13	BFT_Rib	Rib	10.008	27.152	37.16	0.269322
15	BFT_HVC	BFT	7.3184	5.3917	12.7101	0.575794
15	BFT_HVC	HVC	16.274	29.499	45.773	0.355537
16	BFT_MVC	BFT	7.3949	5.3339	12.7288	0.580958
16	BFT_MVC	MVC	53.952	91.601	145.553	0.370669
17	BFT_LVC	BFT	7.2644	5.4344	12.6988	0.572054
17	BFT_LVC	LVC	9.3034	16.451	25.7544	0.361235
20	CW_EMA	CW	303.27	783.48	1086.75	0.279061
20	CW_EMA	EMA	29.395	33.388	62.783	0.4682
21	CW_MS	CW	309	778.65	1087.65	0.284099
21	CW_MS	MS	1.4453	1.0083	2.4536	0.589053
22	CW_Tenderloin	CW	303.81	783.38	1087.19	0.279445
22	CW_Tenderloin	Tenderloin	0.14525	0.26756	0.41281	0.351857
23	CW_Sirloin	CW	303.51	785.28	1088.79	0.278759
23	CW_Sirloin	Sirloin	5.1188	7.0852	12.204	0.419436
24	CW_Striploin	CW	304	783.06	1087.06	0.279653
24	CW_Striploin	Striploin	0.30458	0.49539	0.79997	0.380739
25	CW_Chuck	CW	305.55	781.44	1086.99	0.281097
25	CW_Chuck	Chuck	1.7501	6.6379	8.388	0.208643
26	CW_Brisket	CW	303.25	784.25	1087.5	0.278851
26	CW_Brisket	Brisket	3.1439	2.9881	6.132	0.512704
27	CW_Top round	CW	303.06	785.17	1088.23	0.278489
27	CW_Top round	Top round	2.2034	2.0149	4.2183	0.522343
28	CW_Bottom round	CW	303.93	785.2	1089.13	0.279058
28	CW_Bottom round	Bottom round	5.298	5.3389	10.6369	0.498077
29	CW_Shank	CW	304.97	782.61	1087.58	0.280412
29	CW_Shank	Shank	1.0603	1.1008	2.1611	0.49063
30	CW_Flank	CW	303.93	783.53	1087.46	0.279486
30	CW_Flank	Flank	4.3027	11.659	15.9617	0.269564
31	CW_Rib	CW	303.33	787.78	1091.11	0.278001
31	CW_Rib	Rib	10.019	26.164	36.183	0.276898
33	CW_HVC	CW	303.44	783.99	1087.43	0.279043
33	CW_HVC	HVC	14.825	29.994	44.819	0.330775
34	CW_MVC	CW	302.88	786.18	1089.06	0.278111
34	CW_MVC	MVC	50.098	90.769	140.867	0.35564
35	CW_LVC	CW	304.96	782.82	1087.78	0.280351
35	CW_LVC	LVC	8.4922	16.743	25.2352	0.336522
38	EMA_MS	EMA	29.426	33.292	62.718	0.46918
38	EMA_MS	MS	1.4505	1.0042	2.4547	0.590907
39	EMA_Tenderloin	EMA	29.246	33.462	62.708	0.466384
39	EMA_Tenderloin	Tenderloin	0.14733	0.26876	0.41609	0.354082
40	EMA_Sirloin	EMA	29.051	33.597	62.648	0.463718
40	EMA_Sirloin	Sirloin	5.1584	7.188	12.3464	0.417806
41	EMA_Striploin	EMA	29.52	33.285	62.805	0.470026
41	EMA_Striploin	Striploin	0.3213	0.4848	0.8061	0.398586
42	EMA_Chuck	EMA	29.146	33.526	62.672	0.465056
42	EMA_Chuck	Chuck	1.7478	6.6799	8.4277	0.207388
43	EMA_Brisket	EMA	29.195	33.492	62.687	0.465727
43	EMA_Brisket	Brisket	3.1815	3.0268	6.2083	0.512459
44	EMA_Top round	EMA	29.227	33.491	62.718	0.466007
44	EMA_Top round	Top round	2.2495	2.013	4.2625	0.527742
45	EMA_Bottom round	EMA	29.267	33.475	62.742	0.466466
45	EMA_Bottom round	Bottom round	5.4911	5.2992	10.7903	0.508892
46	EMA_Shank	EMA	29.195	33.48	62.675	0.465816
46	EMA_Shank	Shank	1.1344	1.0641	2.1985	0.515988
47	EMA_Flank	EMA	29.147	33.529	62.676	0.465042
47	EMA_Flank	Flank	4.5088	11.602	16.1108	0.279862
48	EMA_Rib	EMA	29.125	33.569	62.694	0.464558
48	EMA_Rib	Rib	9.9222	26.939	36.8612	0.269177
50	EMA_HVC	EMA	29.022	33.623	62.645	0.463277
50	EMA_HVC	HVC	15.231	30.107	45.338	0.335943
51	EMA_MVC	EMA	29.167	33.526	62.693	0.465235
51	EMA_MVC	MVC	52.039	91.866	143.905	0.361621
52	EMA_LVC	EMA	29.137	33.54	62.677	0.464875
52	EMA_LVC	LVC	9.0781	16.503	25.5811	0.354875
55	MS_Tenderloin	MS	1.4385	1.0135	2.452	0.586664
55	MS_Tenderloin	Tenderloin	0.14413	0.27426	0.41839	0.344487
56	MS_Sirloin	MS	1.4468	1.0072	2.454	0.589568
56	MS_Sirloin	Sirloin	5.4923	7.0419	12.5342	0.438185
57	MS_Striploin	MS	1.4399	1.0124	2.4523	0.587163
57	MS_Striploin	Striploin	0.32061	0.49521	0.81582	0.392991
58	MS_Chuck	MS	1.4398	1.0125	2.4523	0.587122
58	MS_Chuck	Chuck	1.8272	6.6343	8.4615	0.215943
59	MS_Brisket	MS	1.4471	1.0069	2.454	0.58969
59	MS_Brisket	Brisket	3.2177	3.0387	6.2564	0.514305
60	MS_Top round	MS	1.444	1.0093	2.4533	0.588595
60	MS_Top round	Top round	2.2266	2.0648	4.2914	0.518852
61	MS_Bottom round	MS	1.4404	1.0121	2.4525	0.587319
61	MS_Bottom round	Bottom round	5.478	5.3955	10.8735	0.503794
62	MS_Shank	MS	1.4461	1.0077	2.4538	0.589331
62	MS_Shank	Shank	1.106	1.1009	2.2069	0.501155
63	MS_Flank	MS	1.4475	1.0066	2.4541	0.589829
63	MS_Flank	Flank	4.6938	11.525	16.2188	0.289405
64	MS_Rib	MS	1.4398	1.0125	2.4523	0.587122
64	MS_Rib	Rib	9.9243	27.227	37.1513	0.267132
66	MS_HVC	MS	1.4435	1.0096	2.4531	0.588439
66	MS_HVC	HVC	16.232	29.572	45.804	0.35438
67	MS_MVC	MS	1.4428	1.0102	2.453	0.588178
67	MS_MVC	MVC	52.472	92.789	145.261	0.361226
68	MS_LVC	MS	1.4487	1.0057	2.4544	0.590246
68	MS_LVC	LVC	9.2968	16.482	25.7788	0.360637
71	Tenderloin_Sirloin	Tenderloin	0.14447	0.27395	0.41842	0.345275
71	Tenderloin_Sirloin	Sirloin	5.3261	7.1653	12.4914	0.426381
72	Tenderloin_Striploin	Tenderloin	0.14457	0.27389	0.41846	0.345481
72	Tenderloin_Striploin	Striploin	0.31534	0.49829	0.81363	0.387572
73	Tenderloin_Chuck	Tenderloin	0.14589	0.27277	0.41866	0.348469
73	Tenderloin_Chuck	Chuck	1.7854	6.6808	8.4662	0.210886
74	Tenderloin_Brisket	Tenderloin	0.14123	0.27673	0.41796	0.337903
74	Tenderloin_Brisket	Brisket	3.1717	3.0744	6.2461	0.507789
75	Tenderloin_Top round	Tenderloin	0.14135	0.2771	0.41845	0.337794
75	Tenderloin_Top round	Top round	2.215	2.0717	4.2867	0.516714
76	Tenderloin_Bottom round	Tenderloin	0.14134	0.27737	0.41871	0.337561
76	Tenderloin_Bottom round	Bottom round	5.4624	5.406	10.8684	0.502595
77	Tenderloin_Shank	Tenderloin	0.14527	0.27331	0.41858	0.347054
77	Tenderloin_Shank	Shank	1.0975	1.1066	2.2041	0.497936
78	Tenderloin_Flank	Tenderloin	0.14459	0.2739	0.41849	0.345504
78	Tenderloin_Flank	Flank	4.6753	11.518	16.1933	0.288718
79	Tenderloin_Rib	Tenderloin	0.14449	0.2745	0.41899	0.344853
79	Tenderloin_Rib	Rib	9.8846	27.159	37.0436	0.266837
81	Tenderloin_HVC	Tenderloin	0.14485	0.27365	0.4185	0.346117
81	Tenderloin_HVC	HVC	15.497	30.343	45.84	0.338067
82	Tenderloin_MVC	Tenderloin	0.14422	0.27411	0.41833	0.344752
82	Tenderloin_MVC	MVC	51.228	93.721	144.949	0.353421
83	Tenderloin_LVC	Tenderloin	0.14574	0.27288	0.41862	0.348144
83	Tenderloin_LVC	LVC	9.2169	16.511	25.7279	0.358245
86	Sirloin_Striploin	Sirloin	5.3243	7.1848	12.5091	0.425634
86	Sirloin_Striploin	Striploin	0.31068	0.50206	0.81274	0.382262
87	Sirloin_Chuck	Sirloin	5.4418	7.093	12.5348	0.434135
87	Sirloin_Chuck	Chuck	1.7991	6.6764	8.4755	0.212271
88	Sirloin_Brisket	Sirloin	5.3187	7.1768	12.4955	0.425649
88	Sirloin_Brisket	Brisket	3.1833	3.0653	6.2486	0.509442
89	Sirloin_Top round	Sirloin	5.3283	7.1802	12.5085	0.425974
89	Sirloin_Top round	Top round	2.2358	2.0557	4.2915	0.520983
90	Sirloin_Bottom round	Sirloin	5.3252	7.1905	12.5157	0.425482
90	Sirloin_Bottom round	Bottom round	5.4768	5.3953	10.8721	0.503748
91	Sirloin_Shank	Sirloin	5.3174	7.1623	12.4797	0.426084
91	Sirloin_Shank	Shank	1.0981	1.1062	2.2043	0.498163
92	Sirloin_Flank	Sirloin	5.3156	7.1725	12.4881	0.425653
92	Sirloin_Flank	Flank	4.6601	11.531	16.1911	0.287819
93	Sirloin_Rib	Sirloin	5.2528	7.2419	12.4947	0.420402
93	Sirloin_Rib	Rib	9.8568	27.174	37.0308	0.266178
95	Sirloin_HVC	Sirloin	5.3627	7.1178	12.4805	0.429686
95	Sirloin_HVC	HVC	15.883	30.061	45.944	0.345703
96	Sirloin_MVC	Sirloin	5.3377	7.1605	12.4982	0.427077
96	Sirloin_MVC	MVC	51.553	93.416	144.969	0.355614
97	Sirloin_LVC	Sirloin	5.3282	7.1647	12.4929	0.426498
97	Sirloin_LVC	LVC	9.2063	16.52	25.7263	0.357856
100	Striploin_Chuck	Striploin	0.31617	0.49751	0.81368	0.388568
100	Striploin_Chuck	Chuck	1.7917	6.6746	8.4663	0.211627
101	Striploin_Brisket	Striploin	0.31249	0.50071	0.8132	0.384272
101	Striploin_Brisket	Brisket	3.1736	3.0732	6.2468	0.508036
102	Striploin_Top round	Striploin	0.31399	0.50048	0.81447	0.385515
102	Striploin_Top round	Top round	2.2164	2.0706	4.287	0.517005
103	Striploin_Bottom round	Striploin	0.31447	0.5003	0.81477	0.385962
103	Striploin_Bottom round	Bottom round	5.4578	5.4097	10.8675	0.502213
104	Striploin_Shank	Striploin	0.3162	0.49783	0.81403	0.388438
104	Striploin_Shank	Shank	1.0985	1.106	2.2045	0.498299
105	Striploin_Flank	Striploin	0.31473	0.49901	0.81374	0.38677
105	Striploin_Flank	Flank	4.6812	11.514	16.1952	0.289049
106	Striploin_Rib	Striploin	0.31565	0.49909	0.81474	0.387424
106	Striploin_Rib	Rib	9.8685	27.166	37.0345	0.266468
108	Striploin_HVC	Striploin	0.31124	0.5016	0.81284	0.382904
108	Striploin_HVC	HVC	15.756	30.223	45.979	0.342678
109	Striploin_MVC	Striploin	0.31391	0.49948	0.81339	0.385928
109	Striploin_MVC	MVC	51.655	93.348	145.003	0.356234
110	Striploin_LVC	Striploin	0.31586	0.49811	0.81397	0.388049
110	Striploin_LVC	LVC	9.2377	16.496	25.7337	0.358973
113	Chuck_Brisket	Chuck	1.8129	6.6684	8.4813	0.213753
113	Chuck_Brisket	Brisket	3.2182	3.0371	6.2553	0.514476
114	Chuck_Top round	Chuck	1.7366	6.7451	8.4817	0.204747
114	Chuck_Top round	Top round	2.273	2.0257	4.2987	0.528765
115	Chuck_Bottom round	Chuck	1.7655	6.7154	8.4809	0.208174
115	Chuck_Bottom round	Bottom round	5.5965	5.2997	10.8962	0.513619
116	Chuck_Shank	Chuck	1.8047	6.6667	8.4714	0.213034
116	Chuck_Shank	Shank	1.1112	1.0957	2.2069	0.503512
117	Chuck_Flank	Chuck	1.8403	6.6238	8.4641	0.217424
117	Chuck_Flank	Flank	4.6071	11.576	16.1831	0.284686
118	Chuck_Rib	Chuck	1.7951	6.6659	8.461	0.212162
118	Chuck_Rib	Rib	9.7854	27.246	37.0314	0.264246
120	Chuck_HVC	Chuck	1.849	6.6166	8.4656	0.218413
120	Chuck_HVC	HVC	16.982	29.231	46.213	0.367472
121	Chuck_MVC	Chuck	1.8024	6.6633	8.4657	0.212906
121	Chuck_MVC	MVC	51.46	93.62	145.08	0.354701
122	Chuck_LVC	Chuck	1.8321	6.6323	8.4644	0.216448
122	Chuck_LVC	LVC	9.0821	16.627	25.7091	0.353264
125	Brisket_Top round	Brisket	3.1772	3.0893	6.2665	0.507013
125	Brisket_Top round	Top round	2.2284	2.0608	4.2892	0.519537
126	Brisket_Bottom round	Brisket	3.1508	3.1082	6.259	0.503403
126	Brisket_Bottom round	Bottom round	5.4539	5.4128	10.8667	0.501891
127	Brisket_Shank	Brisket	3.1628	3.0892	6.252	0.505886
127	Brisket_Shank	Shank	1.0963	1.1075	2.2038	0.497459
128	Brisket_Flank	Brisket	3.1488	3.0945	6.2433	0.504349
128	Brisket_Flank	Flank	4.6718	11.524	16.1958	0.288458
129	Brisket_Rib	Brisket	3.1799	3.0788	6.2587	0.508077
129	Brisket_Rib	Rib	9.836	27.197	37.033	0.265601
131	Brisket_HVC	Brisket	3.2053	3.0474	6.2527	0.512627
131	Brisket_HVC	HVC	15.748	30.256	46.004	0.342318
132	Brisket_MVC	Brisket	3.1786	3.0702	6.2488	0.508674
132	Brisket_MVC	MVC	50.938	94.016	144.954	0.351408
133	Brisket_LVC	Brisket	3.1581	3.0859	6.244	0.505782
133	Brisket_LVC	LVC	9.2069	16.525	25.7319	0.357801
136	Top round_Bottom round	Top round	2.2273	2.0623	4.2896	0.519233
136	Top round_Bottom round	Bottom round	5.4501	5.4171	10.8672	0.501518
137	Top round_Shank	Top round	2.2172	2.0711	4.2883	0.517035
137	Top round_Shank	Shank	1.1037	1.1051	2.2088	0.499683
138	Top round_Flank	Top round	2.2053	2.0795	4.2848	0.51468
138	Top round_Flank	Flank	4.7756	11.446	16.2216	0.294398
139	Top round_Rib	Top round	2.237	2.0562	4.2932	0.521057
139	Top round_Rib	Rib	9.9034	27.142	37.0454	0.267331
141	Top round_HVC	Top round	2.2626	2.0345	4.2971	0.526541
141	Top round_HVC	HVC	15.391	30.674	46.065	0.334115
142	Top round_MVC	Top round	2.2208	2.0682	4.289	0.51779
142	Top round_MVC	MVC	51.134	94.326	145.46	0.351533
143	Top round_LVC	Top round	2.2048	2.0797	4.2845	0.514599
143	Top round_LVC	LVC	9.3598	16.456	25.8158	0.362561
146	Bottom round_Shank	Bottom round	5.4856	5.391	10.8766	0.504349
146	Bottom round_Shank	Shank	1.1066	1.1039	2.2105	0.500611
147	Bottom round_Flank	Bottom round	5.4335	5.4294	10.8629	0.500189
147	Bottom round_Flank	Flank	4.6955	11.505	16.2005	0.289837
148	Bottom round_Rib	Bottom round	5.5081	5.3742	10.8823	0.506152
148	Bottom round_Rib	Rib	9.8571	27.182	37.0391	0.266127
150	Bottom round_HVC	Bottom round	5.5598	5.3299	10.8897	0.510556
150	Bottom round_HVC	HVC	15.599	30.456	46.055	0.338704
151	Bottom round_MVC	Bottom round	5.5039	5.3765	10.8804	0.505855
151	Bottom round_MVC	MVC	50.782	94.594	145.376	0.349315
152	Bottom round_LVC	Bottom round	5.4379	5.4257	10.8636	0.500562
152	Bottom round_LVC	LVC	9.2787	16.51	25.7887	0.359797
155	Shank_Flank	Shank	1.1001	1.1053	2.2054	0.498821
155	Shank_Flank	Flank	4.6241	11.575	16.1991	0.285454
156	Shank_Rib	Shank	1.1037	1.105	2.2087	0.499706
156	Shank_Rib	Rib	9.8356	27.196	37.0316	0.2656
158	Shank_HVC	Shank	1.1034	1.1019	2.2053	0.50034
158	Shank_HVC	HVC	15.81	30.071	45.881	0.344587
159	Shank_MVC	Shank	1.0992	1.1052	2.2044	0.498639
159	Shank_MVC	MVC	51.784	93.475	145.259	0.356494
160	Shank_LVC	Shank	1.0961	1.108	2.2041	0.4973
160	Shank_LVC	LVC	9.1328	16.615	25.7478	0.354702
163	Flank_Rib	Flank	4.5967	11.586	16.1827	0.28405
163	Flank_Rib	Rib	9.8637	27.172	37.0357	0.26633
165	Flank_HVC	Flank	4.6628	11.528	16.1908	0.287991
165	Flank_HVC	HVC	15.928	29.839	45.767	0.348024
166	Flank_MVC	Flank	4.6703	11.522	16.1923	0.288427
166	Flank_MVC	MVC	51.834	93.25	145.084	0.357269
167	Flank_LVC	Flank	4.658	11.537	16.195	0.28762
167	Flank_LVC	LVC	9.2261	16.532	25.7581	0.358182
171	Rib_HVC	Rib	9.8068	27.224	37.0308	0.264828
171	Rib_HVC	HVC	15.393	30.305	45.698	0.336842
172	Rib_MVC	Rib	9.9003	27.143	37.0433	0.267263
172	Rib_MVC	MVC	51.305	94.18	145.485	0.352648
173	Rib_LVC	Rib	9.8544	27.178	37.0324	0.266102
173	Rib_LVC	LVC	9.0851	16.657	25.7421	0.352928
181	HVC_MVC	HVC	15.616	30.222	45.838	0.340678
181	HVC_MVC	MVC	51.245	93.73	144.975	0.353475
182	HVC_LVC	HVC	15.967	29.866	45.833	0.348373
182	HVC_LVC	LVC	9.1745	16.546	25.7205	0.3567
185	MVC_LVC	MVC	52.17	92.93	145.1	0.359545
185	MVC_LVC	LVC	9.1991	16.525	25.7241	0.357606
